# Supplementary material for: Identification and Characterization of Secondary Wall-Associated NAC Genes and Their Involvement in Hormonal Responses in Tobacco (Nicotiana tabacum)
Source: Front Plant Sci. 2021 Sep 14;12:712254. doi: 10.3389/fpls.2021.712254 (PMC8476963; doi:10.3389/fpls.2021.712254)
Supplement: Supplementary Table 1 — Protein sequences of the secondary wall-associated NAC genes (SWN) gene family members in Arabidopsis, Nicotiana sylvestris, Nicotiana tomentosiformis, and Nicotiana tabacum (K326). [file Table_1.XLSX]

## Sheet: Sheet1
Supplementary Table S1. Protein sequences of the SWN gene family members in Arabidopsis, N. sylvestris, N. tomentosiformis and N. tabacum (K326)
ID	Accession	Sequence
AtVND1	At2g18060	MEPMESCSVPPGFRFHPTDEELVGYYLRKKIASQKIDLDVIRDIDLYRIEPWDLQEQCRIGYEEQNEWYFFSHKDKKYPTGTRTNRATMAGFWKATGRDKAVYDKTKLIGMRKTLVFYKGRAPNGKKSDWIMHEYRLESDENAPPQEEGWVVCRAFKKRATGQAKNTETWSSSYFYDEVAPNGVNSVMDPIDYISKQQHNIFGKGLMCKQELEGMVDGINYIQSNQFIQLPQLQSPSLPLMKRPSSSMSITSMDNNYNYKLPLADEESFESFIRGEDRRKKKKQVMMTGNWRELDKFVASQLMSQEDNGTSSFAGHHIVNEDKNNNDVEMDSSMFLSEREEENRFVSEFLSTNSDYDIGICVFDN.
AtVND2	At4g36160	MESVDQSCSVPPGFRFHPTDEELVGYYLRKKVASQKIDLDVIRDIDLYRIEPWDLQESCRIGYEERNEWYFFSHKDKKYPTGTRTNRATMAGFWKATGRDKAVYDKSKLIGMRKTLVFYKGRAPNGQKTDWIMHEYRLESDENAPPQEEGWVVCRAFKKKPMTGQAKNTETWSSSYFYDELPSGVRSVTEPLNYVSKQKQNVFAQDLMFKQELEGSDIGLNFIHCDQFIQLPQLESPSLPLTKRPVSLTSITSLEKNKNIYKRHLIEEDVSFNALISSGNKDKKKKKTSVMTTDWRALDKFVASQLMSQEDGVSGFGGHHEEDNNKIGHYNNEESNNKGSVETASSTLLSDREEENRFISGLLCSNLDYDLYRDLHV.
AtVND3	At5g66300	MMKVDQDYSCSIPPGFRFHPTDEELVGYYLKKKIASQRIDLDVIREIDLYKIEPWDLQERCRIGYEEQTEWYFFSHRDKKYPTGTRTNRATVAGFWKATGRDKAVYLNSKLIGMRKTLVFYRGRAPNGQKSDWIIHEYYSLESHQNSPPQEEGWVVCRAFKKRTTIPTKRRQLWDPNCLFYDDATLLEPLDKRARHNPDFTATPFKQELLSEASHVQDGDFGSMYLQCIDDDQFSQLPQLESPSLPSEITPHSTTFSENSSRKDDMSSEKRITDWRYLDKFVASQFLMSGED.
AtVND4	At1g12260	MNSFSHVPPGFRFHPTDEELVDYYLRKKVASKRIEIDFIKDIDLYKIEPWDLQELCKIGHEEQSDWYFFSHKDKKYPTGTRTNRATKAGFWKATGRDKAIYLRHSLIGMRKTLVFYKGRAPNGQKSDWIMHEYRLETDENGTPQEEGWVVCRVFKKRLAAVRRMGDYDSSPSHWYDDQLSFMASELETNGQRRILPNHHQQQQHEHQQHMPYGLNASAYALNNPNLQCKQELELHYNHLVQRNHLLDESHLSFLQLPQLESPKIQQDNSNCNSLPYGTSNIDNNSSHNANLQQSNIAHEEQLNQGNQNFSSLYMNSGNEQVMDQVTDWRVLDKFVASQLSNEEAATASASIQNNAKDTSNAEYQVDEEKDPKRASDMGEEYTASTSSSCQIDLWK.
AtVND5	At1g62700	MNSFSQVPPGFRFHPTDEELVDYYLRKKVASKRIEIDIIKDVDLYKIEPCDLQELCKIGNEEQSEWYFFSHKDKKYPTGTRTNRATKAGFWKATGRDKAIYIRHSLIGMRKTLVFYKGRAPNGQKSDWIMHEYRLETSENGTPQEEGWVVCRVFKKKLAATVRKMGDYHSSPSQHWYDDQLSFMASEIISSSPRQFLPNHHYNRHHHQQTLPCGLNAFNNNNPNLQCKQELELHYNQMVQHQQQNHHLRESMFLQLPQLESPTSNCNSDNNNNTRNISNLQKSSNISHEEQLQQGNQSFSSLYYDQGVEQMTTDWRVLDKFVASQLSNDEEAAAVVSSSSHQNNVKIDTRNTGYHVIDEGINLPENDSERVVEMGEEYSNAHAASTSSSCQIDL.
AtVND6	At5g62380	MESLAHIPPGYRFHPTDEELVDYYLKNKVAFPGMQVDVIKDVDLYKIEPWDIQELCGRGTGEEREWYFFSHKDKKYPTGTRTNRATGSGFWKATGRDKAIYSKQELVGMRKTLVFYKGRAPNGQKSDWIMHEYRLETDENGPPHEEGWVVCRAFKKKLTTMNYNNPRTMMGSSSGQESNWFTQQMDVGNGNYYHLPDLESPRMFQGSSSSSLSSLHQNDQDPYGVVLSTINATPTTIMQRDDGHVITNDDDHMIMMNTSTGDHHQSGLLVNDDHNDQVMDWQTLDKFVASQLIMSQEEEEVNKDPSDNSSNETFHHLSEEQAATMVSMNASSSSSPCSFYSWAQNTHT.
AtVND7	At1g71930	MDNIMQSSMPPGFRFHPTEEELVGYYLDRKINSMKSALDVIVEIDLYKMEPWDIQARCKLGYEEQNEWYFFSHKDRKYPTGTRTNRATAAGFWKATGRDKAVLSKNSVIGMRKTLVYYKGRAPNGRKSDWIMHEYRLQNSELAPVQEEGWVVCRAFRKPIPNQRPLGYEPWQNQLYHVESSNNYSSSVTMNTSHHIGASSSSHNLNQMLMSNNHYNPNNTSSSMHQYGNIELPQLDSPSLSPSLGTNKDQNESFEQEEEKSFNCVDWRTLDTLLETQVIHPHNPNILMFETQSYNPAPSFPSMHQSYNEVEANIHHSLGCFPDS.
AtNST1	At2g46770	MMSKSMSISVNGQSQVPPGFRFHPTEEELLQYYLRKKVNSIEIDLDVIRDVDLNKLEPWDIQEMCKIGTTPQNDWYFFSHKDKKYPTGTRTNRATAAGFWKATGRDKIIYSNGRRIGMRKTLVFYKGRAPHGQKSDWIMHEYRLDDNIISPEDVTVHEVVSIIGEASQDEGWVVCRIFKKKNLHKTLNSPVGGASLSGGGDTPKTTSSQIFNEDTLDQFLELMGRSCKEELNLDPFMKLPNLESPNSQAINNCHVSSPDTNHNIHVSNVVDTSFVTSWAALDRLVASQLNGPTSYSITAVNESHVGHDHLALPSVRSPYPSLNRSASYHAGLTQEYTPEMELWNTTTSSLSSSPGPFCHVSNGSG.
AtNST2	At3g61910	MNISVNGQSQVPPGFRFHPTEEELLKYYLRKKISNIKIDLDVIPDIDLNKLEPWDIQEMCKIGTTPQNDWYFYSHKDKKYPTGTRTNRATTVGFWKATGRDKTIYTNGDRIGMRKTLVFYKGRAPHGQKSDWIMHEYRLDESVLISSCGDHDVNVETCDVIGSDEGWVVCRVFKKNNLCKNMISSSPASSVKTPSFNEETIEQLLEVMGQSCKGEIVLDPFLKLPNLECHNNTTITSYQWLIDDQVNNCHVSKVMDPSFITSWAALDRLVASQLNGPNSYSIPAVNETSQSPYHGLNRSG	CNTGLTPDYYIPEIDLWNEADFARTTCHLLNGSG.
AtNST3	At1g32770	MADNKVNLSINGQSKVPPGFRFHPTEEELLHYYLRKKVNSQKIDLDVIREVDLNKLEPWDIQEECRIGSTPQNDWYFFSHKDKKYPTGTRTNRATVAGFWKATGRDKIICSCVRRIGLRKTLVFYKGRAPHGQKSDWIMHEYRLDDTPMSNGYADVVTEDPMSYNEEGWVVCRVFRKKNYQKIDDCPKITLSSLPDDTEEEKGPTFHNTQNVTGLDHVLLYMDRTGSNICMPESQTTTQHQDDVLFMQLPSLETPKSESPVDQSFLTPSKLDFSPVQEKITERPVCSNWASLDRLVAWQLNNGHHNPCHRKSFDEEEENGDTMMQRWDLHWNNDDNVDLWSSFTESSSSLDPLLHLSV.
AtSND2	At4g28500	MTWCNDRSDVQTVERIIPSPGAAESPVASLPVSCHKTCPSCGHNFKFHEQAGIHDLPGLPAGVKFDPTDQEVLEHLEGKVRDDAKKLHPLIDEFIRTIDGENGICYTHPEKLPGVNKDGTVRHFFHRPSKAYTTGTRKRRKVHTDSDVGGETRWHKTGKTRPVLAGGRVRGYKKILVLYTNYGKQKKPEKTNWVMHQYHLGTSEEEKEGELVVSKVFYQTQPRQCGGSVAAAATAKDRPYLHGLGGGGGRHLHYHLHHNNGNGKSNGSGGTAGAGEYYHNIPAIISFNQTGIQNHLVHDSQPFIP.
AtSND3	At1g28470	MSWCDGSDDNYDLNLERVSNTDHPSVQLKDQSQSCVTSRPDSKISAETPITTCPSCGHKLHHHQDDQVGSIKDLPSLPAGVKFDPSDKEILMHLEAKVSSDKRKLHPLIDEFIPTLEGENGICYTHPEKLPGVSKDGQVRHFFHRPSKAYTTGTRKRRKVSTDEEGHETRWHKTGKTRPVLSQSGETGFKKILVLYTNYGRQKKPEKTNWVMHQYHLGSSEDEKDGEPVLSKVFYQTQPRQCGSMEPKPKNLVNLNRFSYENIQAGFGYEHGGKSEETTQVIRELVVREGDGSCSFLSFT.
Nsy1	mRNA_32571	MPDDMSISVNGQSQVPPGFRFHPTEEELLQYYLKKKVANEKIDLDVIQEVDLNKLEPWDIQEKCKIGSTPQNDWYFFSHKDKKYPTGTRTNRATAAGFWKATGRDKVIYSNSRRIGMRKTLVFYKGRAPHGQKSDWIMHEYRLDDHINDHSCNIVCNVAMGESTQEEGWVVCRIFKKKNHFKSLEMVNPSISDTRINQRLYPNDEGALEQLLQYMRNTCKEENHANYDLNFNDKFMQLPTLDSPNSSYGDFPKSINSEGGLNNWIAVDRLVASHLNGQTNDNYNHDYQHQYNSNGGGGSTNHDYNEECDLWSFSRVSTNDHSLCHVSNIPV.
Nsy2	mRNA_18143	MDTNESCVPPGFRFHPTDEELVGYYLRKKIASQKIDLDVIRDIDLYRIEPWDLRDKCRIGYEEQNEWYFFSHKDKKYPTGTRTNRATMAGFWKATGRDKAVYDKLKLIGMRKTLVFYKGRAPNGQKTDWIMHEYRLESDENGPPQEEGWVVCRAFKKKITGQTKTNMGEGWESNYFNEEPSTAVSSIVDPLEYITRQPPPPNFMAQNLLCKQEMELAENNNLNFSYSNSDQFVQLPQLESPTLPLIKRPISSMSLVSENSNQEDDEQTINKRCSTINSTSQNVTGDWRALDKFVASQLSHDNHEQESRYEADHGLLSSFEEEAHNYSDLGMLLLLSERTEGPKLNEILSSSSDDFDTGVCIFDK.
Nsy3	mRNA_60064	MMDTNESSSCVPPGFRFHPTDEELVGYYLRKKIAAQKIDLDVIRDIDLYRIEPWDLQDKCRIGYEEQNEWYFFSHKDKKYPTGTRTNRATLAGFWKATGRDKAVYDKSQLIGMRKTLVFYRGRAPNGQKSDWIMHEYRLESEENSPPQEEGWVVCRAFKKRNTGQAKINNEEGWESNYFYEESSGVSSIVDPLEYIPRQPPTGNFMSQNLLCKQEIEANNNSSFNFLHSDQFVQLPQLESPSLPLMKRPSSMSLVSENNRDEDDQQITKRSKINKNVKDRVTDWRALDKFVAYQLSHDDDGVSSYEPHNGSDLGMLLLQSGREEGPKLDDLLSSTSNRDIGICIFDK.
Nsy4	mRNA_60063	MMDTNESSSCVPPGFRFHPTDEELVGYYLRKKIAAQKIDLDVIRDIDLYRIEPWDLQDKCRIGYEEQNEWYFFSHKDKKYPTGTRTNRATLAGFWKATGRDKAVYDKSQLIGMRKTLVFYRGRAPNGQKSDWIMHEYRLESEENSPPQEEGWVVCRAFKKRNTGQAKINNEEGWESNYFYEESSGVSSIVDPLEYIPRQPPTGNFMSQNLLCKQEIEANNNSSFNFLHSDQFVQLPQLESPSLPLMKRPSSMSLVSENNRDEDDQQITKRSKINKNVKDRVTDWRALDKFVAYQLSHDDDGVSSYEPHNGSDLGMLLLQSGREEGPKLDDLLSSTSNRDIGICIFDK.
Nsy5	mRNA_78627	MNSFSHVPPGFRFHPTDEELVDYYLRKKITSRRIDLGVINDVDLYKIEPWDLQELCRIGTEEQNEWYFFSHKDKKYPTGTRTNRATAAGFWKATGRDKAIYSKHDLIGMRKTLVFYKGRAPNGQKSDWIMHEYRLETDPNGAPQEEGWVVCRVFKKRIATMRKESEHESPIWYDHDQVSFMDSPKQQHSQSGLTYHYPNYPCKKELDTLHYQIPPPPPHHHQQQFLQLPLLESPKFLPPPPCSSMPVFAINVNNHVHQYGNNNNISTNTNELAGDDQVMDWRVLDKFVASQLSQEEVSKENDYSNTLQGAADDSNLNMVRNLNKQLEAATENTSTASSSSQIDLWK.
Nsy6	mRNA_32260	MMNSFSQVPPGFRFHPTDEELVDYYLRKKITSRRIDVDVIKDIDLYKIEPWDLQELCRMGTEEQSDWYFFSHKDKKYPTGTRTNRATAAGFWKATGRDKAIYSKHDLIGMRKTLVYYKGRAPNGQKSDFIMHEYRLETDPNGAPQEEGWVICRVFKKKIAAIRMDTSEHGSPIWYDDQLSFMPDNMDSPKPQYPPSNTFTNYNHHYPNNYPNCKKELDNLHYQISPHHQNQQFLQLPLLEINSKLLAAAPPGISCSSMPMPIFGINVNQEHMHPTFGNNVNRGCTNDQVEDQVTDWRVLDKFVASQLSQEEENNYSNAANARGDDSNLMVNNLDKQELAPENTSTASSSSQIDLWK.
Nsy7	mRNA_21054	MNLSVNGQSQVPPGFRFHPTEEELLHYYLRKKIVNDKIDLDVIREVDLNKLEPWDIQEKCKIGSTPQNDWYFFSHKDKKYPTGTRTNRATAAGFWKATGRDKVIYGNCKRIGMRKTLVFYKGRAPHGLKLDWIMHEYRLDDNNTPQEAVNFCASDSAAQEEGWVVCRVFKKKNHHKVLESPQISSVVTRTLIQNQNTDGVLDQILMYMGRSCNKKHDQTRHMSNIQQFNNNENIQFDTNNMQISSPGISEGRNFLHLPELANHRQVHQDCSFDEIMSSTGTDQHYSCMNNYHEESDKKADWVALDHLVASQLNGHLQTSSNNLYFPLSHEAQLTQNDVDDDVEFLTYSQSSPLSNLLV.
Nsy8	mRNA_52315	MNSFTHVPPGFRFHPTDEELVDYYLRKKIASKRIDLDVIKEIDLYKIEPWDLQELCKIGTEEQSDWYFFSHKDKKYPTGTRTNRATKAGFWKATGRDKAIYRKHILIGMRKTLVFYKGRAPNGQKSDWIMHEYRLETNENGTTQEEGWAVCRVFKKKLATTMRREGEHESLCWYNDDQVSNFMPDFESPRRFPNPYSATAYHNPQFAYTNNMQQPPNDAFLQLPQLESPKVPQSYGSNMNQMVQSNSIYNTHNNNYDHQAVDQVTDWRVLDKFVASQLSQEDGCSKMETSAACCSSPASEQMNLQLQNDFKSQEMASELASSSQVDLWK.
Nsy9	mRNA_13465	MSKDMNLSVNGQSQVPPGFRFHPTEEELLHYYLRKKVACEKIDLDVIRDVDLNKLEPWDIQEKCRIGGSTPQNDWYFFSHKDKKYPTGTRTNRATAAGFWKATGRDKVIHSNCKRIGMRKTLVFYKGRAPHGQKSDWIMHEYRLDDNTNPQEAVNASESSSPEEGWVVCRVFKKKNYHKALESPHQSSSAVSIMNSRTLIQKPNNDGVLDQILMYMGRSSCKQQDHENKHNINLVNNINNIHLDDHHMQINSNSFINSSGSRFLHLPGLENHHSPTTNMDDDVSSLQLIQQDCSFGHENMLTETEPSSGAGPSDWVALDRLVASQLNGHVETSNNLYFPLHNNGLQLRTNGRPNDEDDAFSQSQAAHDDDVEFWSYARSSSSSPSDPLCHLSV.
Nsy10	mRNA_79667	MEMESCVPPGFRFHPTEEELVGYYLKRKISSLKIDLDVITDIDLYRMEPWDIQDRCKLGYEEQNEWYFFSHKDRKYPSGTRTNRATAAGFWKATGRDKAVLSKEKIIGMRKTLVFYTGRAPNGRKSDWIMHEYRLQTSQHGPPQEEGWVVCRAFKKPTPNNNPSLESWKNASAYTCIRVTNTSYRPPSEMPNPMHYNPFNQTSNLNHQFLSNPSLHHHQDLISSQIIGFENQLVELPQLDSPTISTSIATHEEDKNSYGSNCQFFDMIEAPSSSYSFPNLPLVDDDQNRMSQLLQCYPDL.
Nsy11	mRNA_53950	MATSSGGVPPGFRFHPTDEELLHYYLKKKISFQKFDMEVIREVDLNKIEPWDLQEKCKIG	STPQNEWYFFSHKDRKYPTGSRTNRATNAGFWKATGRDKCIRNTFKKIGMRKTLVFYRGRAPHGQKTDWIMHEYRLEDX
Nsy12	mRNA_60373	MASSGGGGGGGGGGVPPGFRFHPTDEELLHYYLKKKLSFHKFDMEVIREVDLNKMEPWELQERCKIGSTPQNEWYFFSHKDRKYPTGSRTNRATNAGFWKATGRDKCIRNTFKKIGMRKTLVFYRGRAPHGQKTDWIMHEYRLEDSDENSSEDGWVICRVFKKKNLFKVIANEGTTDTGSDHLLNSSTSIHQPRTTLITHKDSPYLLQHQQHSHDHSLNYSHIPTAVAATFPQHEYNSHNNNNIQLAQNFMSLGYNHHPHDFSSGESGLEVANVASSSMNQINNHLPLRGEMDFWSYGK.
Nsy13	mRNA_40975	MTWRNQSNGETALPIISAPPSDESNIMITSKVDHEIRIITCPSCGHSIELQNQRGIHDLPGLPAGVKFDPSDHEILEHLEAKVLSDTLKLHPLIDEFILTIDGENGICYTHPEKLPGVSKDGQVRHFFHRPSKAYTTGTRKRRKVHTEIDGGETRWHKTGKTRPVYIGGGLKGYKKILVLYTNYGRQRKPEKTNWVMHQYHLGENEEEKDGELVVSKVFYQTQPRQCGSLSIRKPVDNNKSRSLSRQDSPILKTTNFVDYYNPPFISYDIGSQNRDSSPQLIQNLVVHGDSSSFVIPSNASKEK.
Nto1	mRNA_31887	MDTNESCVPPGFRFHPTDEELVGYYLRKKIASQKIDLDVIRDIDLYRIEPWDLRDKCRIGYEEQNEWYFFSHKDKKYPTGTRTNRATMAGFWKATGRDKAVYDKLKLIGMRKTLVFYKGRAPNGQKTDWIMHEYRLESEDNGPPQEEGWVVCRAFKKKITGQTKTNMGEGWESNYFYEEATTAVSLVVDPLEYITRQPLPPNFMAQNLLCKQEMELAENNNLNFPYNSDQFVQLPQLQSPSLPLIKRPISSMSLVSENSNQEDDEQTINKRCSTINSSTSKNVTADWRALDKFVASQLSHDNHEQERTYETNHGLLSSFEEEAHNYSDLGMLLLLSDREEGPKLNEILSSSSDGCDIGVCIFDK.
Nto2	mRNA_74371	MMDTNESSSCVPPGFRFHPTDEELVGYYLRKKIAAQKIDLDVIRDIDLYRIEPWDLQDKCGIGYEEQKEWYFFSHKDKKYPTGTRTNRATMAGFWKATGRDKAVYDKSKLIGMRKTLVFYRGRAPNGQKSDWIMHEYRLESEENTLPQEEGWVVCRAFKKRNTGQAKTNINGEGWESNYFYEESSGVSSVVDPLEYIPRQLPTGNFMSQNLLCKQEIEGNNNSSLIFLHSDQFVQLPQLESPSLPLMKRPSSMSLISEDDQQITKRSKIDKNINDRVTDWRALDKFVAYQLSHDDGVSSYEPHNGSDLGMLLLQSGREEGPKLDDFLSSTSNRDIGICIFDK.
Nto3	mRNA_74370	MMDTNESSSCVPPGFRFHPTDEELVGYYLRKKIAAQKIDLDVIRDIDLYRIEPWDLQDKCGIGYEEQKEWYFFSHKDKKYPTGTRTNRATMAGFWKATGRDKAVYDKSKLIGMRKTLVFYRGRAPNGQKSDWIMHEYRLESEENTLPQEEGWVVCRAFKKRNTGQAKTNINGEGWESNYFYEESSGVSSVVDPLEYIPRQLPTGNFMSQNLLCKQEIEGNNNSSLIFLHSDQFVQLPQLESPSLPLMKRPSSMSLISEDDQQITKRSKIDKNINDRVTDWRALDKFVAYQLSHDDGVSSYEPHNGSDLGMLLLQSGREEGPKLDDFLSSTSNRDIGICIFDK.
Nto4	mRNA_11935	MNSFSHVPPGFRFHPTDEELVDYYLRKKITSRRIDLDVIKDVDLYKIEPWDLQEVCRIGTEEQNEWYFFSHKDKKYPTGTRTNRATAAGFWKATGRDKAIYSKHDLIGMRKTLVFYKGRAPNGQKSDWIMHEYRLETDPNAAPQEEGWVVCRVFKKRIATIRKESEHESPIWYDHDQVSFMDSPKQRQHSQSSLTYHYPNYPCKKELDNLHYQIPPPPHHHQQQFLQLPLLESPKFPPPPPCSSMPVFAVNVNNHVHQYGNNNNNISTNTNQLVGDDQLMDWRVLDKFVASQLSQEEVSKENDYSNAANTLNVPTDDSNLNMVRNLNKQEAATENTSTASSSSQIDMWK.
Nto5	mRNA_51332	MNLSVNGQSQVPPGFRFHPTEEELLHYYLRKKITNVRIDLDVICEVDLNKLEPWDIQEKCKIGSTPQNDWYFFSHKDKKYPTGTRTNRATAAGFWKATGRDKVIYGNCKRIGMRKTLVFYKGRAPHGVKLDWIMHEYRLDDNTTPNEAVNFCASESAAQEEGWVVCRVFKKKNYNKALEIPQSSSVVSNTDGVLDQILTYMGRSCKQQHNQTQHISNILQFNNNENIEFDTNMLQISSTGIGEGSFLHLPELEIRHPTTNMEQIIHQDCSFDEIMSSTETNQHYSCMSNYHEDRDKKADWVAQLNGHLQTSSNNLYLTQCYESHELAQNDDDVDVEFLTYAQSSPLNNLLV.
Nto6	mRNA_22480	MMNSFSQVPPGFRFHPTDEELVDYYLRKKITSRRIDVDVIKDIDLYKIEPWDLQELCRMGTEEQSDWYFFSHKDKKYPTGTRTNRATAAGFWKATGRDKAIYSKHDLIGMRKTLVYYKGRAPNGQKSDFIMHEYRLETDPNGAPQDEGWVICRVFKKKIAAMRMDTSEHGSPIWYDDQLSFMPDNMDSPKPPYPHSTITTYNNHYPNYPNCKKELDNLHYQIPPHQQFLQLPLLETNSKLLAAAPSGISCSSMPIFGINVNQEHLHPTFGNNINRGCTNDQVEDQVTDWRVLDKFVASQLSQEDENNYSNARGDDSNLMVKVLDKQEMAPENTSTASSSSQIDLWK.
Nto7	mRNA_66303	MEMESCVPPGFRFHPTEEELVGYYLKRKINSLKIDLDVITDIDLYRMEPWDIQDRCKLGYEEQKEWYFFSHKDRKYPTGTRTNRATATGFWKATGRDKAVLSKEKIIGMRKTLVFYTGRAPNGRKSDWIMHEYRLQTSQHGPPQEEGWVVCRAFKKPTPSNNPSLESWKNASAYNCIKGTNTSYRPPSEMPSPMHYNPFNQTSNLNHQFPFNPSPHHHQDLISSQILGFENQLVELPQLDSPTISTSLATHEEEKNSYGSNCQFFDMIEAPSSSYSFPNLPLVDDDQNRMSQLLQCYPDL.
Nto8	mRNA_60018	MNSFTHVPPGFRFHPTDEELVDYYLRKKIASKRIDLDVIKEIDLYKIEPWDLQELCKIGT	EEQSDWYFFSHKDKKYPTGTRTNRATKAGFWKATGRDKAIYRKHILIGMRKTLVFYKGRAPNGQKSDWIMHEYRLETNENGTTQEEGWAVCRVFKKKLATTMRREGEHESLCCLLMMHFSNFLN.
Nto9	mRNA_40609	MTWCSQSNSETALPIIISAPPSDENNVMITSKVDHEIRIITCPSCGHSIELEHQRGIHDLPGLPAGVKFDPSDHEILEHLEAKVISDTLKLHPLIDEFILTIDGENGICYTHPEKLPGVNKNGQVRHFFHRPSKAYTTGTRKRRKVHTEIDGGETRWHKTGKTRPVYIGGVLKGYKKILVLYTNYGRQRKPEKTNWVMHQYHLGENEEEKDGELVVSKVFYQTQPRQCGSLSIRKTVDNNKSRSLSRQDSPILKTTNFVDYYNPPFASYDIGSQNRDIPPQLIQNLVVHGDSSSFVIPSNASKEK.
Nto10	mRNA_82355	MSKSSHQLGSISSSDLIDAKLEEHQLCGSKQCPGCGHKLEGKPDWVGLPAGVKFDPTDQELIEHLEAKVLAKESKSHPLIDEFIPTIEGEDGICYTHPEKLPGVTRDGLSRHFFHRPSKAYTTGTRKRRKIQTECQDLAAAGGETRWHKTGKTRPVMVNGKQKGCKKILVLYTNFGKNRKPEKTNWVMHQYHLGQHEEEKEGELVVSKIFYQTQPRQCNWSNTTTSTTVGGEASSDLNSRRDSGSGSCSSSKDINNNNIPSSHRDELSAAVCAAMSSYATMDIQQFKAEHFSFLPFRKSFDEAGIVVGEGGGSAAAAAAPVGTSDARDIHETHHVTHDQQLHQHHHQVATASFHISRPSPPISAIITPPPLHNTSIILGHDDAFHVPRSIILPNENFQQ…
Nto11	mRNA_71920	MNKSSSSHQLGSISSCDLIDAKLEEHQLCGSKQCPGCGQKLEGKPDWVGLPAGVKFDPTDQELIEHLEAKVVSKKESKSHPLIDEFIPTIEGEDGICYTHPERLPGVTRDGLSRHFFHRPSKAYTTGTRKRRKIQTECDLQGGETRWHKTGKTRPVMVNGKQKGCKKILVLYTNFGKNRKPEKTNWVMHQYHLGQNEEEREGELVVSKIFYQTQPRQCNTTSWSNNERSINTGDHSGSGSCSSSKEINTVNPISHSHRDELSAAVGAAMSSNYNTVNIQRLKADHFSFLPFRRNFDEAGIMDAETSMARRDDQAVGTCEEPESQRQHPHHVTHESSHQHQHQNQIATTTAFNISRPSPPISAIIAPPPPLHHTSVILDHDSFHVPTNYNFQQQQQHHKL…	EESSLTNPQEADWLKYSSFWPDPENTDHHE.
Nto12	mRNA_71918	MNKSSSSHQLGSISSCDLIDAKLEEHQLCGSKQCPGCGQKLEGKPDWVGLPAGVKFDPTD	QELIEHLEAKVVSKKESKSHPLIDEFIPTIEGEDGICYTHPERLPGVTRDGLSRHFFHRPSKAYTTGTRKRRKIQTECDLQGGETRWHKTGKTRPVMVNGKQKGCKKILVLYTNFGKNRKPEKTNWVMHQYHLGQNEEEREGELVVSKIFYQTQPRQCNTTSWSNNERSINTGDHSGSGSCSSSKEINTVNPISHSHRDELSAAVGAAMSSNYNTVNIQRLKADHFSFLPFRRNFDEAGIMDAETSMARRDDQAVGTCEEPESQRQHPHHVTHESSHQHQHQNQIATTTAFNISRPSPPISAIIAPPPPLHHTSVILDHDSFHVPTNYNFQQQQQHHKLGGRSASGLEELIMGCTSTDIK	EESSLTNPQEADWLKYSSFWPDPENTDHHE.
Nt1	Nitab4.5_0001383g0110.1	MNSFSHVPPGFRFHPTDEELVDYYLRKKITSRRIDLDVIKDVDLYKIEPWDLQVCRIGTEEQNEWYFFSHKDKKYPTGTRTNRATAAGFWKATGRDKAIYSKHDLIGMRKTLVFYKGRAPNGQKSDWIMHEYRLETDPNAAPQARWVVCRVFKKRIATIRKESEHESPIWYDHDQVSFMDSPKQRQHSQSSLTYHYPNYPCKKELDNLHYQIPPPPHHHQQQFLQLPLLESPKFPPPPPCSSMPVFAVNVNNHVHQYGNNNNNISTNTNQLVGDDQLMDWRVLDKFVASQLSQEEVSKENDYSNAANTLNVPTDDSNLNMVRNLNKQEAATENTSTASSSSQIDMWK.
Nt2	Nitab4.5_0001780g0110.1	MNSFSHVPPGFRFHPTDEELVDYYLRKKITSRRIDLGVINDVDLYKIEPWDLQELCRIGTEEQNEWYFFSHKDKKYPTGTRTNRATAAGFWKATGRDKAIYSKHDLIGMRKTLVFYKGRAPNGQKSDWIMHEYRLETDPNGAPQASYSTFYSFKPYALHEEGWVVCRVFKKRIATMRKESEHESPIWYDHDQVSFMDSPKQQHSQSGLTYHYPNYPCKKELDTLHYQIPPPPHHHHQQQFLQLPLLESPKFLPPPPCSSMPVFAINVNNHVHQYGNNNNISTNTNELAGDDQVMDWRVLDKFVASQLSQEEVSKENDYSNTLQGAADDSNLNMVRNLNKQLEAATENTSTASSSSQIDLWK.
Nt3	Nitab4.5_0000277g0010.1	MEMESCVPPGFRFHPTEEELVGYYLKRKINSLKIDLDVITDIDLYRMEPWDIQDRCKLGYEEQKEWYFFSHKDRKYPTGTRTNRATATGFWKATGRDKAVLSKEKIIGMRKTLVFYTGRAPNGRKSDWIMHEYRLQTSQHGPPQEEGWVVCRAFKKPTPSNNPSLESWKNASAYNCIKGTNTSYRPPSEMPSPMHYNPFNQTSNLNHQFPFNPSPHHHQDLISSQILGFENQLVELPQLDSPTISTSLATHEEEKNSYGSNCQFFDMIEAPSSSYSIPNLPLVDDDQNRMSQLLQCYPDL.
Nt4	Nitab4.5_0000136g0020.1	MDTNESSSCVPPGFRFHPTDEELVGYYLRKKIAAQKIDLDVIRDIDLYRIEPWDLQDKCGIGYEEQKEWYFFSHKDKKYPTGTRTNRATMAGFWKATGRDKAVYDKSKLIGMRKTLVFYRGRAPNGQKSDWIMHEYRLESEENTPPQEEGWVVCRAFKKRNTGQAKTNINGEGWESNYFYEESSGVSSVVDPLEYIPRQLPTGNFMSQNLLCKQEIEGNNNSSLIFLHSDQFVQLPQLESPSLPLMKRPSSMSLISEDDQQITKRSKIDKNINDRVTDWRALDKFVAYQLSHDDGVSSYEPHNGSDLGMLLLQSGREEGPKLDDFLSSTSNRDIGICIFDK.
Nt5	Nitab4.5_0001955g0020.1	MTWCSQSNSETALPIIISAPPSDENNVMITSKVDHEIRIITCPSCGHSIELEHQRGIHDLPGLPAGVKFDPSDHEILEHLEAKVISDTLKLHPLIDEFILTIDGENGICYTHPEKLPGVNKDGQVRHFFHRPSKAYTTGTRKRRKVHTEIDGGETRWHKTGKTRPVYIGGVLKGYKKILVLYTNYGRQRKPEKTNWVMHQYHLGENEEEKDGELVVSKVFYQTQPRQCGSLSIRKTVDNNKSRSLSRQDSPILKATNFVDYYNPPFASYDIGSQNRDIPPQLIQNLVVHGDSSSFVIPSNASKEK.
Nt6	Nitab4.5_0000303g0090.1	MEMDSCVPPGFRFHPTEEELVGYYLKRKINSLKIDLDVITDIDLYRIEPWDIEGRCKLGYEEQNEWYFFSHKDRKYPTGTRTNRATTAGFWKATGRDKAVLSKEKIIGMRKTLVFYKGRAPNGRKSDWIMHEYRLQSSEHAPPQEEGWVVCRAFKKPTPNKQPCLDLAWQNAYYIRGANTTYRPSSSLSEIPSPMHQPLNNAFNQTTNFHQFTFNPSHDHQNMIINSSQNYFENQLAELPQLDSPTISTSLCTIDKSLGEQNYTANNEDDCEEVKHSNGINNSQFYDDWKNFDTLIEPLSHSFTNPPLLNRDDSQNHISHLLDCLPDL.
Nt7	Nitab4.5_0000479g0020.1	MSKDMNLSVNGQSQVPPGFRFHPTEEELLHYYLRKKVACEKIDLDVIRDVDLNKLEPWDIQEKCRIGGSTPQNDWYFFSHKDKKYPTGTRTNRATAAGFWKATGRDKVIHSNCKRIGMRKTLVFYKGRAPHGQKSDWIMHEYRLDDNTTNPQDAVNASESSSPEEGWVVCRVFKKKNYHKALESPHQSSSAVSIMNSRTLIQKPNNDGVLDQILMYMGRSSCKQQDHESKHNINLVNNINNIHLDDHHMQINSNSSFINTNSGTRFLHLPGLENHHSPTNNMDDDVSSLQLIQQDCSFGHENMLTETEPCSGAGPSDWVALDRLVASQLNGHVETSNNKLYFPLHNNGLQLRTNGRPNDEDDAFSQSQAAHDDDVEFWSYARSSSSSPSDPLCHLSV.
Nt8	Nitab4.5_0017755g0010.1	MPDDMSISVNGQSQVPPGFRFHPTEEELLQYYLKKKVANEKIDLDVIQEVDLNKLEPWDIQEKCKIGSTPQNDWYFFSHKDKKYPTGTRTNRATAAGFWKATGRDKVIYSNSRRIGMRKTLVFYKGRAPHGQKSDWIMHEYRLDDHINDHSCNIVCNVAMGESTQEEGWVVCRIFKKKNHFKSLEMVNPSISDTRINQRLYPNDEGALEQLLQYMRNTCKEENHANYDLNFNDKFMQLPTLDSPNSSYGDFPKSINSEGGLNNWIAVDRLVASHLNGQTNDNYNHDYQHQYNSNGGGGSTNHDYNEECDLWSFSRVSTNDHSLCHVSNIPV.
Nt9	Nitab4.5_0013607g0010.1	MEMESCVPPGFRFHPTEEELVGYYLKRKISSLKIDLDVITDIDLYRMEPWDIQDRCKLGYEEQNEWYFFSHKDRKYPSGTRTNRATAAGFWKATGRDKAVLSKEKIIGMRKTLVFYTGRAPNGRKSDWIMHEYRLQTSQHGPPQEEGWVVCRAFKKPTPNNNPSLESWKNASAYTCIRVTNTSYRPPSEMPNPMHYNPFNQTSNLNHQFLSNPSLHHHQDLISSQIIGFENQLVELPQLDSPTISTSIATHEEDKNSYGSNCQFFDMIEAPSSSYSFPNLPLVDDDQNRMSQLLQCYPDL.
Nt10	Nitab4.5_0005544g0080.1	MNLSVNGQSQVPPGFRFHPTEEELLHYYLRKKIVNDKIDLDVIREVDLNKLEPWDIQEKCKIGSTPQNDWYFFSHKDKKYPTGTRTNRATAAGFWKATGRDKVIYGNCKRIGMRKTLVFYKGRAPHGLKLDWIMHEYRLDDNNTPQEAVNFCASDSAAQEEGWVVCRVFKKKNHHKVLESPQISSVVTRTLIQNQNTDGVLDQILMYMGRSCNKKHDQTRHMSNIQQFNNNENIQFDTNNMQISSPGISEGRNFLHLPELANHRQVHQDCSFDEIMSSTGTDQHYSCMNNYHEESDKKADWVALDHLVASQLNGHLQTSSNNLYFPLSHEAQLTQNDVDDDVEFLTYSQSSPLSNLLV.
Nt11	Nitab4.5_0007082g0010.1	MITSKVDHEIRIITCPSCGQSIELQNQRGIHDLPGLPAGVKFDPSDHEILEHLEAKVLSDTLKLHPLIDEFILTIDGENGICYTHPEKLPGVSKDGQVRHFFHRPSKAYTTGTRKRRKVHTEIDGGETRWHKTGKTRPVYIGGGLKGYKKILVLYTNYGRQRKPEKTNWVMHQYHLGENEEEKDGELVVSKVFYQTQPRQCGSLSIRKPVDNNKSRSLSRQDSPILKTTNFVDYYNPPFISYDIGSQNRDSSPQLIQNLVVHGDSSSFVIPSNASKEK.
Nt12	Nitab4.5_0005721g0100.1	MDTNESCVPPGFRFHPTDEELVGYYLRKKIASQKIDLDVIRDIDLYRIEPWDLRDKCRIGYEEQNEWYFFSHKDKKYPTGTRTNRATMAGFWKATGRDKAVYDKLKLIGMRKTLVFYKGRAPNGQKTDWIMHEYRLESEDNGPPQAILINEEGWVVCRAFKKKITGQTKTNMGEGWESNYFYEEATTAVSLVVDPLEYITRQPLPPNFMAQNLLCKQEMELAENNNLNFPYNSDQFVQLPQLQSPSLPLIKRPISSMSLVSENSNQEDDEQTINKRCSTINSSTSKNVTADWRALDKFVASQLSHDNHEQERTYETNHGLLSSFEEEAHNYSDLGMLLLLSDREEGPKLNEILSSSSDGCDIGVCIFDK.
Nt13	Nitab4.5_0002720g0100.1	MNLSVNGQSQVPPGFRFHPTEEELLHYYLRKKVACEKIDLDVIRDVDLNKLEPWDIQEKCRIGGSTPQNDWYFFSHKDKKYPTGTRTNRATAAGFWKATGRDKVIHSNCKRIGMRKTLVFYKGRAPHGQKSDWIMHEYRLDDNTNPQEAVNYSREIRELYKASESSSPEEGWVVCRVFKKKNYHKALESPHQSSSAVSIMNSRTLIQKPNNDGVLDQILMYMGRSSCKQQDHENKHNINLVNNINNIHLDDHHMQINSNSFINSSGSRFLHLPGLENHHSPTTNMDDDVSSLQLIQQDCSFGHENMLTETEPSSGAGPSDWVALDRLVASQLNGHVETSNNLYFPLHNNGLQLRTNGRPNDEDDAFSQSQAAHDDDVEFWSYARSSSSSPSDPLCHLSV.
Nt14	Nitab4.5_0002500g0070.1	MEMDSCVPPGFRFHPTEEELVGYYLKRKINSLKIDLDVITDIDLYRIEPWDIEGRCKLGYEEQNEWYFFSHKDRKYPTGTRTNRATTAGFWKATGRDKAVLSKEKIIGMRKTLVFYKGRAPNGRKSDWIMHEYRLQSSEHAPPQEEGWVVCRAFKKATPNKQPCLDLAWQNSYYIRGTNTTYRPEISTPMHQPFNNAFNQTTNFHQFTFNPSHDHHQNMIINSSKNYFENQQVKLPQLDSPTISTSLCTNDKSLGGQNYTANNEDDHDEVKHSNGINNSQYFGDWKSFDTLIESSSNSFPNPSLLTRDDSQNHINHLLECLPDL.
Nt15	Nitab4.5_0000448g0160.1	MMNSFSQVPPGFRFHPTDEELVDYYLRKKITSRRIDVDVIKDIDLYKIEPWDLQELCRMGTEEQSDWYFFSHKDKKYPTGTRTNRATAAGFWKATGRDKAIYSKHDLIGMRKTLVYYKGRAPNGQKSDFIMHEYRLETDPNAAIRMDTSEHGSPIWYDDQLSFMPDNMDSPKPQYPPSNTFTNYNHHYPNNYPNCKKELDNLHYQISPHHQNQQFLQLPLLEINSKLLAAAPPGISCSSMPMPIFGINVNQEHMHPTFGNNVNRGCTNDQVEDQVTDWRVLDKFVASQLSQEEENNYSNAANARGDDSNLMVNNLDKQELAPENTSTASSSSQIDLWK.
