# Supplementary material for: Identification and Characterization of Secondary Wall-Associated NAC Genes and Their Involvement in Hormonal Responses in Tobacco (Nicotiana tabacum)
Source: Front Plant Sci. 2021 Sep 14;12:712254. doi: 10.3389/fpls.2021.712254 (PMC8476963; doi:10.3389/fpls.2021.712254)
Supplement: Supplementary Table 2 — Characteristics of NtSWNs identified in Nicotiana tabacum. [file Table_2.XLSX]

## Sheet: Sheet1
Supplementary Table S2. Characteristics of NtSWNs identified in the N. tabacum
Gene Name	Sub-Cellular Location	Protein Length	MW(Da)	PI
Nt1	Nuclear	347	40425.2	7.56
Nt2	Nuclear	361	41919.8	6.68
Nt3	Nuclear	300	34756.1	6.49
Nt4	Nuclear	342	39261	5.58
Nt5	Nuclear	306	34532.1	8.07
Nt6	Nuclear	329	38094.5	5.95
Nt7	Nuclear	397	45050	6.52
Nt8	Nuclear	331	38227.4	6.33
Nt9	Nuclear	301	34774.1	6.34
Nt10	Nuclear	359	41323.2	6.57
Nt11	Nuclear	279	31574.7	8.89
Nt12	Nuclear	369	42562.8	5.11
Nt13	Nuclear	399	45480.4	6.52
Nt14	Nuclear	324	37688.9	6.65
Nt15	Nuclear	339	39057.6	5.81
