# Supplementary material for: Identification and Characterization of Secondary Wall-Associated NAC Genes and Their Involvement in Hormonal Responses in Tobacco (Nicotiana tabacum)
Source: Front Plant Sci. 2021 Sep 14;12:712254. doi: 10.3389/fpls.2021.712254 (PMC8476963; doi:10.3389/fpls.2021.712254)
Supplement: Supplementary Table 3 — Specific primers for the amplification of NtSWNs. [file Table_3.XLSX]

## Sheet: Sheet1
Supplementary Table S3. Specific primers for the amplification of NtSWNs
Gene name	Primer sequences (5´→3´)
Nt1F	GTCATAAAATATTTGATTGCAAG
Nt1R	CTTCCACATATCAATCTGAGAAG
Nt2F	TTTGATTGCAAGATCATGAATTC
Nt2R	TCACTTCCACAGATCAATTTG
Nt3F	ATGGAAATGGAGTCATGTGTTC
Nt3R	ACGTGCCTTGCAGCTTCCAC
Nt4F	ATGGATACAAATGAATCATCATC
Nt4R	TCAAGGCCTAGCATTTGTTCCTCC
Nt5F	ATGACATGGTGCAGTCAATCC
Nt5R	TCATTTCTCTTTGCTTGCATTTG
Nt6F	ATGGAGATGGACTCATGTGTTC
Nt6R	CTATAAATCGGGGAGACAGTC
Nt7F	ATGTCAAAAGACATGAATCTATC
Nt7R	TTAAACCGACAAGTGGCATAATG
Nt8F	ATGCCAGACGACATGAGTATTTC
Nt8R	TCAGACAGGAATATTAGACACG
Nt9F	CTCTCTCTCAGCTCGAGAAACG
Nt9R	AGCTTCTCCGATCAGTACGTAG
Nt10F	TTCCAACCCTCTTCTCTACACTC
Nt10R	ATACTTCTAACTGGATATAGTAG
Nt11F	ATGACATGGCGCAATCAATCC
Nt11R	TCATTTCTCTTTGCTTGCATTTG
Nt12F	AAAATAAACACAGTAGTGGTG
Nt12R	TTCATAGTCTACTCAGTCATC
Nt13F	ATGAATCTATCAGTAAATGGGC
Nt13R	AGTTGACAATGTCTCCCGTCAG
Nt14F	ATGGAGATGGACTCATGTGTTC
Nt14R	CTATAAATCTGGGAGGCACTCG
Nt15F	CTTCTTGGAGATCGCTAACTCC
Nt15R	ATCAATGAAGTACTGTACTTTC
