# Supplementary material for: Identification and Characterization of Secondary Wall-Associated NAC Genes and Their Involvement in Hormonal Responses in Tobacco (Nicotiana tabacum)
Source: Front Plant Sci. 2021 Sep 14;12:712254. doi: 10.3389/fpls.2021.712254 (PMC8476963; doi:10.3389/fpls.2021.712254)
Supplement: Supplementary Table 4 — Complementary deoxyribonucleic acid (cDNA) sequences of NtSWN genes. [file Table_4.XLSX]

## Sheet: Sheet1
Supplementary Table S4. cDNAs sequences of NtSWN genes
ID	Accession	Sequence
Nt1	Nitab4.5_0001383g0110.1	ATGAATTCGTTTTCACATGTTCCTCCTGGATTTCGATTCCACCCAACTGATGAAGAACTTGTAGATTATTACCTCAGGAAGAAAATTACTTCCAGAAGGATTGACCTAGATGTTATCAAAGACGTGGACCTCTACAAGATTGAACCATGGGATCTTCAAGAAGTATGCAGAATAGGGACAGAAGAACAGAATGAATGGTACTTCTTCAGCCACAAAGATAAAAAATATCCAACAGGTACAAGAACAAATAGAGCAACAGCAGCAGGATTCTGGAAAGCAACTGGAAGAGACAAAGCTATTTATTCCAAGCATGACTTGATTGGCATGAGGAAGACATTGGTGTTTTACAAAGGGAGGGCTCCAAATGGTCAAAAATCTGACTGGATTATGCATGAATAC…
Nt2	Nitab4.5_0001780g0110.1	ATGAATTCGTTTTCACATGTTCCTCCTGGCTTTCGATTCCATCCAACTGATGAAGAACTTGTAGATTATTACCTCAGGAAAAAAATTACTTCCAGAAGGATTGACCTAGGTGTTATCAATGATGTGGACCTCTACAAGATTGAACCATGGGATCTTCAAGAACTATGCAGAATAGGGACGGAGGAACAGAATGAATGGTACTTCTTCAGCCACAAAGATAAAAAATATCCAACTGGTACAAGAACAAATAGAGCAACAGCAGCAGGATTCTGGAAAGCAACAGGAAGAGACAAAGCTATTTATTCCAAGCATGACTTAATTGGCATGAGAAAAACTTTGGTGTTTTACAAAGGGAGGGCTCCAAATGGTCAAAAATCTGACTGGATTATGCATGAATAC…
Nt3	Nitab4.5_0000277g0010.1	ATGGAAATGGAGTCATGTGTTCCTCCAGGTTTTAGATTTCATCCAACAGAGGAAGAACTTGTTGGATACTACCTCAAGAGAAAAATTAACTCCCTCAAGATTGATCTTGATGTCATCACTGATATTGATCTCTATAGAATGGAGCCATGGGACATCCAAGATAGGTGCAAACTGGGATATGAAGAACAAAAGGAGTGGTATTTTTTCAGCCACAAGGACAGGAAATATCCGACTGGAACGAGGACAAATAGAGCTACAGCCACTGGATTTTGGAAGGCAACAGGAAGAGATAAGGCAGTATTATCAAAAGAGAAGATAATAGGGATGAGAAAGACACTTGTTTTCTACACAGGAAGAGCTCCTAATGGAAGGAAAAGTGATTGGATTATGCATGAATAT…
Nt4	Nitab4.5_0000136g0020.1	ATGATGGATACAAATGAATCATCATCATGTGTTCCACCAGGATTTCGGTTTCATCCAACGGATGAAGAGCTTGTGGGATACTATCTTAGAAAGAAAATTGCAGCCCAAAAGATTGACCTTGATGTTATTAGAGACATTGATCTCTACAGAATTGAGCCATGGGATCTTCAAGATAAATGCGGGATCGGATATGAAGAACAGAAGGAATGGTATTTCTTCAGCCACAAGGATAAGAAGTATCCGACAGGGACAAGAACAAATAGGGCAACCATGGCAGGGTTTTGGAAGGCAACTGGAAGAGACAAAGCAGTGTATGATAAATCCAAACTCATAGGGATGAGGAAAACACTGGTGTTTTATAGAGGAAGAGCCCCCAATGGCCAGAAATCTGACTGGATC…
Nt5	Nitab4.5_0001955g0020.1	ATGACATGGTGCAGTCAATCCAATAGTGAAACAGCTCTCCCAATTATAATATCAGCTCCTCCGTCAGATGAAAATAACGTTATGATCACTTCAAAAGTTGATCATGAAATTAGAATCATTACTTGCCCTTCGTGTGGACATAGCATAGAGCTTGAACATCAGAGAGGAATACATGATTTGCCTGGTCTACCAGCTGGAGTGAAGTTTGATCCATCGGACCATGAGATTCTTGAGCATTTGGAAGCAAAGGTCATTTCAGATACCCTTAAACTTCATCCCCTTATTGATGAATTCATTTTGACTATTGATGGCGAAAATGGCATTTGCTACACTCATCCTGAGAAACTACCTGGGGTGAACAAGGATGGTCAAGTGCGTCATTTCTTTCACCGCCCATCA…
Nt6	Nitab4.5_0000303g0090.1	ATGGAGATGGACTCATGTGTTCCTCCCGGATTTAGATTTCATCCAACCGAGGAAGAACTTGTTGGATATTATCTCAAGAGAAAGATTAACTCTCTCAAGATTGACCTTGATGTCATCACTGATATTGATCTCTACAGAATTGAACCATGGGATATCGAAGGTAGGTGTAAATTGGGATATGAAGAACAAAATGAGTGGTATTTTTTCAGTCACAAGGACAGGAAATATCCGACAGGAACGAGGACAAATAGAGCCACAACAGCAGGATTTTGGAAGGCAACAGGAAGAGATAAGGCTGTGTTATCAAAGGAGAAGATAATAGGGATGAGGAAGACGTTAGTTTTCTATAAAGGAAGAGCTCCAAATGGAAGGAAAAGTGATTGGATTATGCATGAATAC…
Nt7	Nitab4.5_0000479g0020.1	ATGTCAAAAGACATGAATCTATCAGTAAATGGGCAATCTCAAGTGCCTCCAGGATTCCGTTTCCATCCAACGGAAGAAGAACTTCTTCACTATTACTTGAGGAAAAAGGTTGCCTGTGAAAAATTTGATCTCGATGTTATTCGCGACGTTGATCTCAACAAACTCGAACCATGGGACATTCAAGAGAAGTGCAGAATAGGAGGATCGACGCCGCAAAACGATTGGTACTTCTTCAGTCACAAAGACAAAAAGTATCCGACAGGAACTCGAACCAATCGTGCTACTGCTGCGGGGTTCTGGAAAGCCACAGGTCGTGATAAAGTCATACACAGCAATTGTAAGAGAATAGGGATGAGTAAGACCTTAGTCTTCTACAAAGGACGTGCCCCACATGGCCAA…
Nt8	Nitab4.5_0017755g0010.1	ATGCCAGACGACATGAGTATTTCTGTAAATGGACAATCTCAAGTTCCACCTGGATTTAGATTCCATCCAACTGAAGAGGAACTACTTCAGTACTACTTGAAGAAGAAAGTTGCAAATGAGAAAATTGATTTGGATGTTATCCAAGAAGTTGATCTCAATAAGCTTGAGCCTTGGGATATTCAAGAGAAATGCAAAATTGGATCAACTCCACAAAATGATTGGTATTTTTTCAGTCACAAGGATAAAAAGTATCCCACAGGAACAAGGACAAACAGAGCAACTGCTGCTGGATTTTGGAAAGCTACAGGGCGTGACAAAGTCATATATTCTAATTCTAGAAGGATTGGTATGAGAAAGACTCTGGTTTTCTACAAAGGCAGAGCTCCTCATGGACAAAAA…
Nt9	Nitab4.5_0013607g0010.1	ATGGAAATGGAGTCATGTGTTCCTCCAGGGTTTAGATTTCATCCAACAGAGGAAGAACTTGTTGGATACTACCTCAAGAGAAAAATTAGCTCCCTCAAAATTGATCTTGATGTCATCACTGATATTGATCTCTATAGAATGGAGCCATGGGACATCCAAGATAGGTGCAAACTGGGATATGAAGAACAAAACGAGTGGTATTTTTTCAGCCACAAGGACAGGAAATATCCGAGTGGAACGAGGACAAATAGAGCTACAGCTGCTGGATTTTGGAAGGCAACAGGAAGAGATAAGGCAGTATTATCGAAGGAGAAGATAATAGGGATGAGAAAAACACTTGTTTTCTACACAGGAAGAGCTCCTAACGGTAGGAAAAGTGATTGGATTATGCATGAATAT…
Nt10	Nitab4.5_0005544g0080.1	ATGAATCTATCAGTTAATGGTCAATCACAAGTGCCTCCGGGTTTTCGTTTCCATCCAACTGAGGAAGAGCTTCTTCACTATTACTTGAGGAAGAAAATTGTTAACGACAAGATAGACCTTGACGTAATCCGTGAAGTTGATCTTAACAAGCTCGAACCATGGGACATTCAAGAGAAGTGCAAAATAGGATCGACGCCACAAAATGATTGGTACTTCTTCAGTCACAAGGACAAGAAATATCCAACCGGGACACGCACAAATCGTGCCACTGCTGCAGGGTTTTGGAAGGCTACAGGTCGGGACAAAGTAACATACGGCAATTGTAAAAGAATAGGAATGCGAAAAACCTTAGTCTTTTATAAGGGACGTGCCCCACATGGTCTGAAATTAGATTGGATC…
Nt11	Nitab4.5_0007082g0010.1	ATGACATGGCGCAATCAATCCAATGGTGAAACAGCTCTCCCTATAATATCAGCTCCTCCATCAGATGAAAGTAATATTATGATCACCTCAAAAGTTGATCATGAAATTAGAATCATTACTTGTCCTTCGTGTGGACAAAGCATAGAGCTTCAAAATCAGAGGGGAATACATGATTTGCCTGGTCTACCAGCTGGAGTGAAGTTTGATCCATCGGACCATGAAATTCTTGAGCATTTGGAAGCAAAGGTCCTTTCAGATACCCTTAAACTTCATCCCCTTATTGATGAATTCATTTTGACCATTGATGGCGAAAATGGCATTTGCTACACTCATCCTGAGAAACTACCTGGGGTGAGCAAGGATGGTCAAGTACGTCATTTCTTTCATCGGCCATCAAAG…
Nt12	Nitab4.5_0005721g0100.1	ATGCAGACTAAAATAAACACAGTAGTGGTGAATATGGATACAAACGAATCATGCGTTCCACCTGGATTTCGATTTCATCCAACAGATGAAGAACTCGTCGGATACTATCTTAGAAAGAAAATTGCATCACAAAAGATTGATCTTGATGTTATTAGAGACATTGATCTTTACAGAATCGAACCATGGGATCTGCGAGATAAATGCCGGATCGGATATGAAGAGCAGAACGAGTGGTATTTCTTCAGTCACAAGGATAAGAAATATCCAACAGGGACGAGAACGAATAGGGCAACAATGGCAGGGTTTTGGAAGGCTACAGGAAGAGACAAGGCTGTGTACGATAAATTGAAACTTATAGGTATGAGGAAAACCCTTGTCTTCTACAAGGGTAGGGCACCT…
Nt13	Nitab4.5_0002720g0100.1	ATGTCAAAAGACATGAATCTATCAGTAAATGGGCAATCTCAAGTGCCTCCAGGATTCCGTTTCCATCCAACGGAAGAAGAACTTCTACACTATTACTTGAGGAAAAAGGTTGCTTGTGAAAAAATTGATCTTGATGTTATTCGCGACGTTGATCTCAACAAGCTCGAACCATGGGACATTCAAGAGAAGTGCAGAATAGGAGGATCGACGCCGCAAAATGATTGGTACTTCTTCAGTCACAAAGACAAAAAGTATCCAACAGGAACTCGAACCAATCGTGCTACTGCTGCGGGGTTCTGGAAAGCCACAGGTCGTGATAAAGTCATACACAGCAATTGTAAGAGAATTGGGATGAGAAAAACCTTAGTCTTCTATAAAGGACGTGCCCCTCATGGCCAA…
Nt14	Nitab4.5_0002500g0070.1	ATGGAGATGGACTCATGTGTTCCGCCAGGATTTAGATTTCATCCAACAGAGGAAGAACTTGTTGGATATTATCTCAAGAGAAAGATTAACTCTCTCAAGATTGACCTTGATGTCATCACTGATATTGATCTCTACAGAATTGAACCATGGGATATCGAAGGTAGGTGTAAATTGGGATATGAAGAACAAAATGAGTGGTATTTTTTCAGTCACAAGGACAGGAAATATCCGACGGGAACGAGGACAAATAGAGCCACAACAGCTGGATTTTGGAAGGCAACAGGAAGAGATAAGGCAGTGTTATCGAAGGAGAAGATAATAGGTATGCGAAAGACGTTAGTTTTCTATAAAGGAAGAGCTCCAAATGGAAGAAAAAGTGATTGGATCATGCATGAATAC…
Nt15	Nitab4.5_0000448g0160.1	ATGATGAATTCTTTCTCACAAGTTCCTCCAGGTTTCAGATTTCACCCAACTGATGAAGAACTCGTCGATTATTACCTTAGGAAGAAAATCACCTCAAGAAGGATTGATGTTGATGTTATTAAAGACATCGATCTCTACAAAATTGAGCCATGGGATCTTCAAGAATTATGCAGAATGGGCACAGAAGAACAAAGTGACTGGTACTTCTTCAGCCACAAAGATAAAAAATATCCAACAGGGACAAGAACAAATAGAGCAACAGCAGCAGGATTCTGGAAAGCAACAGGAAGGGACAAGGCTATTTATTCTAAGCACGACTTGATTGGCATGAGGAAGACCTTAGTCTATTATAAAGGGAGGGCTCCAAATGGACAAAAATCTGACTTTATTATGCATGAA…
