# Supplementary material for: Identification and Characterization of Secondary Wall-Associated NAC Genes and Their Involvement in Hormonal Responses in Tobacco (Nicotiana tabacum)
Source: Front Plant Sci. 2021 Sep 14;12:712254. doi: 10.3389/fpls.2021.712254 (PMC8476963; doi:10.3389/fpls.2021.712254)
Supplement: Supplementary Table 5 — Specific primers for quantitative reverse transcription-polymerase chain reaction (qRT-PCR). [file Table_5.XLSX]

## Sheet: Sheet1
Supplementary Table S5. Specific primers for qRT-PCR.
Gene name	Primer sequences (5´→3´)
Nt1-F	GCATGACTTGATTGGCATGAG
Nt1-R	GGATCAGTCTCAAGTCGGTATTC
Nt2-F	AGTGATGGATTGGCGAGTG
Nt2-R	CCCTGCGAGGTATTTGAGTAAT
Nt3-F	GGTGCAAACTGGGATATGAAGA
Nt3-R	CCAGTGGCTGTAGCTCTATTTG
Nt4-F	CCGACAGGGACAAGAACAAATA
Nt4-R	CCTCATCCCTATGAGTTTGGATTTA
Nt5-F	AGTACGTCATTTCTTTCATCGG
Nt5-R	TTGTAACCTTTCAAACCTCCA
Nt6-F	TAGGGATGAGGAAGACGTTAGT
Nt6-R	CAGAGGATTGGAGCCTGTATTC
Nt7-F	ACAGCAACTCGTCCTTCATC
Nt7-R	GACACGTCATCATCCATGTTATTC
Nt8-F	CCACAGGTACAAGGACAAACA
Nt8-R	CCAGAGTCTTTCTCATACCAATCC
Nt9-F	TCTACACAGGAAGAGCTCCTAA
Nt9-R	GCATACTACCCATCCTTCTTCC
Nt10-F	TACCACGAGGAGAGCGATAA
Nt10-R	GTTGCTTGATGTTTGGAGATGG
Nt11-F	AGTACGTCATTTCTTTCATCGC
Nt11-R	TTGTAACCTTTCAAACCTCCA
Nt12-F	CCATGGGATCTGCGAGATAAA
Nt12-R	GTTCTCGTCCCTGTTGGATATT
Nt13-F	GACGTGTCATCTCTGCAACTAA
Nt13-R	GATCCAGAGCTACCCAATCAC
Nt14-F	ACTTGACAGCCCTACCATTTC
Nt14-R	TCACTTCGTCGTGATCATCTTC
Nt15-F	CCACAGTACCCTCCCTCTAATA
Nt15-R	TGATGAGGTGAGATTTGGTAGTG
Ntactin-F	CAAGGAAATCACCGCTTTGG
Ntactin-R	AAGGGATGCGAGGATGGA
