# Supplementary material for: Identification and Characterization of Secondary Wall-Associated NAC Genes and Their Involvement in Hormonal Responses in Tobacco (Nicotiana tabacum)
Source: Front Plant Sci. 2021 Sep 14;12:712254. doi: 10.3389/fpls.2021.712254 (PMC8476963; doi:10.3389/fpls.2021.712254)
Supplement: Supplementary Table 6 — Specific primers for transactivation activity assay. [file Table_6.XLSX]

## Sheet: Sheet1
Supplementary Table S6. Specific primers for transactivation activity assay.
Gene name	Primer sequences (5´→3´)
BD-Nt7F	TGTATCGCCGGAATTATGTCAAAAGACATGAATCTATC
BD-Nt7R	GGGCTCTAGAGTCGATTAAACCGACAAGTGGCATAATG
BD-Nt8F	TGTATCGCCGGAATTATGCCAGACGACATGAGTATTTC
BD-Nt8R	GGGCTCTAGAGTCGATCAGACAGGAATATTAGACACG
BD-Nt10F	TGTATCGCCGGAATTATGAATCTATCAGTTAATGGTC
BD-Nt10R	GGGCTCTAGAGTCGATTATACCAACAAATTGCTTAATG
BD-Nt13F	TGTATCGCCGGAATTATGTCAAAAGACATGAATCTATC
BD-Nt13R	GGGCTCTAGAGTCGATTAAACCGACAAGTGGCATAATG
