# Supplementary material for: Identification and Characterization of Secondary Wall-Associated NAC Genes and Their Involvement in Hormonal Responses in Tobacco (Nicotiana tabacum)
Source: Front Plant Sci. 2021 Sep 14;12:712254. doi: 10.3389/fpls.2021.712254 (PMC8476963; doi:10.3389/fpls.2021.712254)
Supplement: Supplementary Table 7 — Statistical differential expression analysis of 15 NtSWNs between treatments and control. [file Table_7.XLSX]

## Sheet: Sheet4
Table S7: Statistical differential expressed analysis of 15 NtSWNs between treatments and control.
Genes	Control	Treatments	p	p.adj	p.format	p.signif	method
Nt1	CK	ABA1h	0.00301802	1	0.00302	**	T-test
Nt1	CK	ABA3h	0.0039735	1	0.00397	**	T-test
Nt1	CK	ABA6h	0.00454444	1	0.00454	**	T-test
Nt10	CK	ABA1h	0.00164385	1	0.00164	**	T-test
Nt10	CK	ABA3h	0.00176266	1	0.00176	**	T-test
Nt10	CK	ABA6h	0.00169005	1	0.00169	**	T-test
Nt11	CK	ABA1h	0.00677481	1	0.00677	**	T-test
Nt11	CK	ABA3h	0.000248884	1	0.00025	***	T-test
Nt11	CK	ABA6h	7.76224e-05	1	7.8e-05	****	T-test
Nt12	CK	ABA1h	0.00868207	1	0.00868	**	T-test
Nt12	CK	ABA3h	0.0088343	1	0.00883	**	T-test
Nt12	CK	ABA6h	0.00735047	1	0.00735	**	T-test
Nt13	CK	ABA1h	0.113078	1	0.11308	ns	T-test
Nt13	CK	ABA3h	0.0192904	1	0.01929	*	T-test
Nt13	CK	ABA6h	0.00611141	1	0.00611	**	T-test
Nt14	CK	ABA1h	0.00431264	1	0.00431	**	T-test
Nt14	CK	ABA3h	0.00127555	1	0.00128	**	T-test
Nt14	CK	ABA6h	0.00412066	1	0.00412	**	T-test
Nt15	CK	ABA1h	0.377371	1	0.37737	ns	T-test
Nt15	CK	ABA3h	0.21064	1	0.21064	ns	T-test
Nt15	CK	ABA6h	0.061691	1	0.06169	ns	T-test
Nt2	CK	ABA1h	0.00507623	1	0.00508	**	T-test
Nt2	CK	ABA3h	0.00957003	1	0.00957	**	T-test
Nt2	CK	ABA6h	0.0271348	1	0.02713	*	T-test
Nt3	CK	ABA1h	0.0061389	1	0.00614	**	T-test
Nt3	CK	ABA3h	0.0121277	1	0.01213	*	T-test
Nt3	CK	ABA6h	0.0196731	1	0.01967	*	T-test
Nt4	CK	ABA1h	0.00434382	1	0.00434	**	T-test
Nt4	CK	ABA3h	3.87489e-06	0.4	3.9e-06	****	T-test
Nt4	CK	ABA6h	0.0215597	1	0.02156	*	T-test
Nt5	CK	ABA1h	0.109286	1	0.10929	ns	T-test
Nt5	CK	ABA3h	0.358604	1	0.3586	ns	T-test
Nt5	CK	ABA6h	0.0388042	1	0.0388	*	T-test
Nt6	CK	ABA1h	0.00125721	1	0.00126	**	T-test
Nt6	CK	ABA3h	0.243251	1	0.24325	ns	T-test
Nt6	CK	ABA6h	0.224267	1	0.22427	ns	T-test
Nt1	CK	Dark1h	0.00203288	1	0.00203	**	T-test
Nt1	CK	Dark3h	0.00403519	1	0.00404	**	T-test
Nt1	CK	Dark6h	0.659195	1	0.65919	ns	T-test
Nt10	CK	Dark1h	0.017347	1	0.01735	*	T-test
Nt10	CK	Dark3h	0.00283905	1	0.00284	**	T-test
Nt10	CK	Dark6h	2.21938e-06	0.23	2.2e-06	****	T-test
Nt11	CK	Dark1h	1.57346e-05	1	1.6e-05	****	T-test
Nt11	CK	Dark3h	0.000118291	1	0.00012	***	T-test
Nt11	CK	Dark6h	0.00955399	1	0.00955	**	T-test
Nt12	CK	Dark1h	0.408898	1	0.4089	ns	T-test
Nt12	CK	Dark3h	0.0126061	1	0.01261	*	T-test
Nt12	CK	Dark6h	0.0427187	1	0.04272	*	T-test
Nt13	CK	Dark1h	4.45396e-06	0.46	4.5e-06	****	T-test
Nt13	CK	Dark3h	0.000210288	1	0.00021	***	T-test
Nt13	CK	Dark6h	0.00279888	1	0.0028	**	T-test
Nt14	CK	Dark1h	0.00391799	1	0.00392	**	T-test
Nt14	CK	Dark3h	0.00367927	1	0.00368	**	T-test
Nt14	CK	Dark6h	0.189617	1	0.18962	ns	T-test
Nt15	CK	Dark1h	0.00189262	1	0.00189	**	T-test
Nt15	CK	Dark3h	0.0212195	1	0.02122	*	T-test
Nt15	CK	Dark6h	0.0432592	1	0.04326	*	T-test
Nt2	CK	Dark1h	0.0669673	1	0.06697	ns	T-test
Nt2	CK	Dark3h	0.656907	1	0.65691	ns	T-test
Nt2	CK	Dark6h	0.0276484	1	0.02765	*	T-test
Nt3	CK	Dark1h	0.0039545	1	0.00395	**	T-test
Nt3	CK	Dark3h	0.00635672	1	0.00636	**	T-test
Nt3	CK	Dark6h	0.00330266	1	0.0033	**	T-test
Nt4	CK	Dark1h	0.0218151	1	0.02182	*	T-test
Nt4	CK	Dark3h	0.025562	1	0.02556	*	T-test
Nt4	CK	Dark6h	0.00417893	1	0.00418	**	T-test
Nt5	CK	Dark1h	0.0597238	1	0.05972	ns	T-test
Nt5	CK	Dark3h	0.0142689	1	0.01427	*	T-test
Nt5	CK	Dark6h	0.00433399	1	0.00433	**	T-test
Nt6	CK	Dark1h	0.0314477	1	0.03145	*	T-test
Nt6	CK	Dark3h	0.232135	1	0.23214	ns	T-test
Nt6	CK	Dark6h	0.00167343	1	0.00167	**	T-test
Nt7	CK	Dark1h	0.00378065	1	0.00378	**	T-test
Nt7	CK	Dark3h	2.08146e-05	1	2.1e-05	****	T-test
Nt7	CK	Dark6h	0.00150214	1	0.0015	**	T-test
Nt8	CK	Dark1h	0.00756996	1	0.00757	**	T-test
Nt8	CK	Dark3h	0.00747206	1	0.00747	**	T-test
Nt8	CK	Dark6h	0.0094828	1	0.00948	**	T-test
Nt9	CK	Dark1h	0.00615814	1	0.00616	**	T-test
Nt9	CK	Dark3h	0.297378	1	0.29738	ns	T-test
Nt9	CK	Dark6h	0.00988897	1	0.00989	**	T-test
Nt1	CK	GA1h	0.000289719	1	0.00029	***	T-test
Nt1	CK	GA3h	7.37296e-05	1	7.4e-05	****	T-test
Nt1	CK	GA6h	0.000374313	1	0.00037	***	T-test
Nt10	CK	GA1h	0.0144794	1	0.01448	*	T-test
Nt10	CK	GA3h	0.00615804	1	0.00616	**	T-test
Nt10	CK	GA6h	0.000682908	1	0.00068	***	T-test
Nt11	CK	GA1h	0.0501155	1	0.05012	ns	T-test
Nt11	CK	GA3h	0.0432562	1	0.04326	*	T-test
Nt11	CK	GA6h	0.0419246	1	0.04192	*	T-test
Nt12	CK	GA1h	0.00118293	1	0.00118	**	T-test
Nt12	CK	GA3h	0.000615006	1	0.00062	***	T-test
Nt12	CK	GA6h	0.0116688	1	0.01167	*	T-test
Nt13	CK	GA1h	0.00126307	1	0.00126	**	T-test
Nt13	CK	GA3h	0.1551	1	0.1551	ns	T-test
Nt13	CK	GA6h	0.00632897	1	0.00633	**	T-test
Nt14	CK	GA1h	0.00575144	1	0.00575	**	T-test
Nt14	CK	GA3h	0.00341204	1	0.00341	**	T-test
Nt14	CK	GA6h	0.00950478	1	0.0095	**	T-test
Nt15	CK	GA1h	0.0114456	1	0.01145	*	T-test
Nt15	CK	GA3h	0.00659583	1	0.0066	**	T-test
Nt15	CK	GA6h	0.000189844	1	0.00019	***	T-test
Nt2	CK	GA1h	6.55232e-05	1	6.6e-05	****	T-test
Nt2	CK	GA3h	0.00115021	1	0.00115	**	T-test
Nt2	CK	GA6h	0.000944282	1	0.00094	***	T-test
Nt3	CK	GA1h	0.0415952	1	0.0416	*	T-test
Nt3	CK	GA3h	0.0423386	1	0.04234	*	T-test
Nt3	CK	GA6h	0.0323463	1	0.03235	*	T-test
Nt4	CK	GA1h	0.092291	1	0.09229	ns	T-test
Nt4	CK	GA3h	0.0026086	1	0.00261	**	T-test
Nt4	CK	GA6h	0.00169868	1	0.0017	**	T-test
Nt5	CK	GA1h	0.0342255	1	0.03423	*	T-test
Nt5	CK	GA3h	0.000204241	1	0.0002	***	T-test
Nt5	CK	GA6h	0.00028654	1	0.00029	***	T-test
Nt6	CK	GA1h	0.0442806	1	0.04428	*	T-test
Nt6	CK	GA3h	0.0105746	1	0.01057	*	T-test
Nt6	CK	GA6h	0.000281241	1	0.00028	***	T-test
Nt7	CK	GA1h	0.119497	1	0.1195	ns	T-test
Nt7	CK	GA3h	0.0276017	1	0.0276	*	T-test
Nt7	CK	GA6h	0.00315366	1	0.00315	**	T-test
Nt8	CK	GA1h	0.000965999	1	0.00097	***	T-test
Nt8	CK	GA3h	0.000672811	1	0.00067	***	T-test
Nt8	CK	GA6h	0.000570299	1	0.00057	***	T-test
Nt9	CK	GA1h	0.0100587	1	0.01006	*	T-test
Nt9	CK	GA3h	0.0117287	1	0.01173	*	T-test
Nt9	CK	GA6h	0.218263	1	0.21826	ns	T-test
Nt1	CK	JA1h	8.11681e-05	1	8.1e-05	****	T-test
Nt1	CK	JA3h	9.60293e-07	0.1	9.6e-07	****	T-test
Nt1	CK	JA6h	0.0522205	1	0.05222	ns	T-test
Nt10	CK	JA1h	0.00270567	1	0.00271	**	T-test
Nt10	CK	JA3h	0.000110443	1	0.00011	***	T-test
Nt10	CK	JA6h	0.00331542	1	0.00332	**	T-test
Nt11	CK	JA1h	0.0168045	1	0.0168	*	T-test
Nt11	CK	JA3h	0.454863	1	0.45486	ns	T-test
Nt11	CK	JA6h	0.000117669	1	0.00012	***	T-test
Nt12	CK	JA1h	0.0324188	1	0.03242	*	T-test
Nt12	CK	JA3h	0.0257296	1	0.02573	*	T-test
Nt12	CK	JA6h	0.0337021	1	0.0337	*	T-test
Nt13	CK	JA1h	0.000494657	1	0.00049	***	T-test
Nt13	CK	JA3h	0.001151	1	0.00115	**	T-test
Nt13	CK	JA6h	0.0212811	1	0.02128	*	T-test
Nt14	CK	JA1h	0.0004052	1	0.00041	***	T-test
Nt14	CK	JA3h	6.43314e-06	0.66	6.4e-06	****	T-test
Nt14	CK	JA6h	4.96876e-05	1	5e-05	****	T-test
Nt15	CK	JA1h	0.000744863	1	0.00074	***	T-test
Nt15	CK	JA3h	4.35662e-05	1	4.4e-05	****	T-test
Nt15	CK	JA6h	0.0179423	1	0.01794	*	T-test
Nt2	CK	JA1h	3.49451e-07	0.037	3.5e-07	****	T-test
Nt2	CK	JA3h	0.00106504	1	0.00107	**	T-test
Nt2	CK	JA6h	0.0323386	1	0.03234	*	T-test
Nt3	CK	JA1h	1.79044e-05	1	1.8e-05	****	T-test
Nt3	CK	JA3h	0.0107167	1	0.01072	*	T-test
Nt3	CK	JA6h	0.0135154	1	0.01352	*	T-test
Nt4	CK	JA1h	1.72712e-05	1	1.7e-05	****	T-test
Nt4	CK	JA3h	0.00117251	1	0.00117	**	T-test
Nt4	CK	JA6h	0.104291	1	0.10429	ns	T-test
Nt5	CK	JA1h	0.0162309	1	0.01623	*	T-test
Nt5	CK	JA3h	0.00451699	1	0.00452	**	T-test
Nt5	CK	JA6h	0.000357808	1	0.00036	***	T-test
Nt6	CK	JA1h	0.0217276	1	0.02173	*	T-test
Nt6	CK	JA3h	0.0142812	1	0.01428	*	T-test
Nt6	CK	JA6h	0.000960848	1	0.00096	***	T-test
Nt7	CK	JA1h	1.7444e-06	0.18	1.7e-06	****	T-test
Nt7	CK	JA3h	0.00427732	1	0.00428	**	T-test
Nt7	CK	JA6h	0.285711	1	0.28571	ns	T-test
Nt8	CK	JA1h	0.00164655	1	0.00165	**	T-test
Nt8	CK	JA3h	0.000310639	1	0.00031	***	T-test
Nt8	CK	JA6h	0.00781035	1	0.00781	**	T-test
Nt9	CK	JA1h	0.0138959	1	0.0139	*	T-test
Nt9	CK	JA3h	0.013484	1	0.01348	*	T-test
Nt9	CK	JA6h	0.0072602	1	0.00726	**	T-test
Nt1	CK	Lt1h	0.0136256	1	0.01363	*	T-test
Nt1	CK	Lt3h	0.0474392	1	0.04744	*	T-test
Nt1	CK	Lt6h	0.221809	1	0.22181	ns	T-test
Nt10	CK	Lt1h	0.0327546	1	0.03275	*	T-test
Nt10	CK	Lt3h	0.00219074	1	0.00219	**	T-test
Nt10	CK	Lt6h	0.0973781	1	0.09738	ns	T-test
Nt11	CK	Lt1h	0.000456271	1	0.00046	***	T-test
Nt11	CK	Lt3h	1.83508e-05	1	1.8e-05	****	T-test
Nt11	CK	Lt6h	0.000150019	1	0.00015	***	T-test
Nt12	CK	Lt1h	0.00843333	1	0.00843	**	T-test
Nt12	CK	Lt3h	0.00173058	1	0.00173	**	T-test
Nt12	CK	Lt6h	0.00156881	1	0.00157	**	T-test
Nt13	CK	Lt1h	0.342733	1	0.34273	ns	T-test
Nt13	CK	Lt3h	0.000466758	1	0.00047	***	T-test
Nt13	CK	Lt6h	0.02967	1	0.02967	*	T-test
Nt14	CK	Lt1h	0.390458	1	0.39046	ns	T-test
Nt14	CK	Lt3h	0.00174124	1	0.00174	**	T-test
Nt14	CK	Lt6h	0.0115647	1	0.01156	*	T-test
Nt15	CK	Lt1h	0.000557267	1	0.00056	***	T-test
Nt15	CK	Lt3h	2.62576e-05	1	2.6e-05	****	T-test
Nt15	CK	Lt6h	0.000421045	1	0.00042	***	T-test
Nt2	CK	Lt1h	0.0105735	1	0.01057	*	T-test
Nt2	CK	Lt3h	0.0114462	1	0.01145	*	T-test
Nt2	CK	Lt6h	0.0107339	1	0.01073	*	T-test
Nt3	CK	Lt1h	0.000272343	1	0.00027	***	T-test
Nt3	CK	Lt3h	5.28284e-06	0.55	5.3e-06	****	T-test
Nt3	CK	Lt6h	0.00294321	1	0.00294	**	T-test
Nt4	CK	Lt1h	0.0774212	1	0.07742	ns	T-test
Nt4	CK	Lt3h	0.000693593	1	0.00069	***	T-test
Nt4	CK	Lt6h	0.00889996	1	0.0089	**	T-test
Nt5	CK	Lt1h	0.00484538	1	0.00485	**	T-test
Nt5	CK	Lt3h	0.0356544	1	0.03565	*	T-test
Nt5	CK	Lt6h	0.00925623	1	0.00926	**	T-test
Nt6	CK	Lt1h	0.000247751	1	0.00025	***	T-test
Nt6	CK	Lt3h	0.000299339	1	0.0003	***	T-test
Nt6	CK	Lt6h	0.000105176	1	0.00011	***	T-test
Nt7	CK	Lt1h	0.00287055	1	0.00287	**	T-test
Nt7	CK	Lt3h	0.00366958	1	0.00367	**	T-test
Nt7	CK	Lt6h	0.370167	1	0.37017	ns	T-test
Nt8	CK	Lt1h	0.00993714	1	0.00994	**	T-test
Nt8	CK	Lt3h	0.522269	1	0.52227	ns	T-test
Nt8	CK	Lt6h	0.0786537	1	0.07865	ns	T-test
Nt9	CK	Lt1h	0.00295514	1	0.00296	**	T-test
Nt9	CK	Lt3h	0.000468198	1	0.00047	***	T-test
Nt9	CK	Lt6h	0.00525516	1	0.00526	**	T-test
Nt1	CK	NAA1h	0.0354163	1	0.03542	*	T-test
Nt1	CK	NAA3h	0.0347406	1	0.03474	*	T-test
Nt1	CK	NAA6h	0.0260161	1	0.02602	*	T-test
Nt10	CK	NAA1h	0.00105828	1	0.00106	**	T-test
Nt10	CK	NAA3h	4.03587e-08	0.0043	4e-08	****	T-test
Nt10	CK	NAA6h	0.00397944	1	0.00398	**	T-test
Nt11	CK	NAA1h	0.0089986	1	0.009	**	T-test
Nt11	CK	NAA3h	0.000218214	1	0.00022	***	T-test
Nt11	CK	NAA6h	0.00109395	1	0.00109	**	T-test
Nt12	CK	NAA1h	0.00441038	1	0.00441	**	T-test
Nt12	CK	NAA3h	0.00483849	1	0.00484	**	T-test
Nt12	CK	NAA6h	0.00432409	1	0.00432	**	T-test
Nt13	CK	NAA1h	0.0568965	1	0.0569	ns	T-test
Nt13	CK	NAA3h	9.61422e-05	1	9.6e-05	****	T-test
Nt13	CK	NAA6h	0.00754687	1	0.00755	**	T-test
Nt14	CK	NAA1h	0.0422686	1	0.04227	*	T-test
Nt14	CK	NAA3h	0.446277	1	0.44628	ns	T-test
Nt14	CK	NAA6h	0.00315882	1	0.00316	**	T-test
Nt15	CK	NAA1h	0.00241687	1	0.00242	**	T-test
Nt15	CK	NAA3h	0.002075	1	0.00207	**	T-test
Nt15	CK	NAA6h	0.00156759	1	0.00157	**	T-test
Nt2	CK	NAA1h	0.010439	1	0.01044	*	T-test
Nt2	CK	NAA3h	0.0102927	1	0.01029	*	T-test
Nt2	CK	NAA6h	0.0143576	1	0.01436	*	T-test
Nt3	CK	NAA1h	0.00423511	1	0.00424	**	T-test
Nt3	CK	NAA3h	0.0164477	1	0.01645	*	T-test
Nt3	CK	NAA6h	0.00115	1	0.00115	**	T-test
Nt4	CK	NAA1h	0.0309631	1	0.03096	*	T-test
Nt4	CK	NAA3h	0.0152791	1	0.01528	*	T-test
Nt4	CK	NAA6h	0.000676113	1	0.00068	***	T-test
Nt5	CK	NAA1h	0.0346785	1	0.03468	*	T-test
Nt5	CK	NAA3h	0.0120819	1	0.01208	*	T-test
Nt5	CK	NAA6h	0.345037	1	0.34504	ns	T-test
Nt6	CK	NAA1h	0.756973	1	0.75697	ns	T-test
Nt6	CK	NAA3h	0.113214	1	0.11321	ns	T-test
Nt6	CK	NAA6h	0.000826373	1	0.00083	***	T-test
Nt7	CK	NAA1h	0.0113666	1	0.01137	*	T-test
Nt7	CK	NAA3h	0.00553952	1	0.00554	**	T-test
Nt7	CK	NAA6h	0.00503071	1	0.00503	**	T-test
Nt8	CK	NAA1h	0.0401441	1	0.04014	*	T-test
Nt8	CK	NAA3h	0.0084749	1	0.00847	**	T-test
Nt8	CK	NAA6h	0.00732597	1	0.00733	**	T-test
Nt9	CK	NAA1h	0.000161291	1	0.00016	***	T-test
Nt9	CK	NAA3h	7.86557e-05	1	7.9e-05	****	T-test
Nt9	CK	NAA6h	0.00650422	1	0.0065	**	T-test
Nt1	CK	SA1h	0.00786006	1	0.00786	**	T-test
Nt1	CK	SA3h	8.67573e-08	0.0093	8.7e-08	****	T-test
Nt1	CK	SA6h	0.0033842	1	0.00338	**	T-test
Nt10	CK	SA1h	1.74813e-08	0.0019	1.7e-08	****	T-test
Nt10	CK	SA3h	0.150784	1	0.15078	ns	T-test
Nt10	CK	SA6h	0.000152004	1	0.00015	***	T-test
Nt11	CK	SA1h	0.00539795	1	0.0054	**	T-test
Nt11	CK	SA3h	0.000535081	1	0.00054	***	T-test
Nt11	CK	SA6h	0.110769	1	0.11077	ns	T-test
Nt12	CK	SA1h	3.65203e-07	0.039	3.7e-07	****	T-test
Nt12	CK	SA3h	4.67572e-06	0.49	4.7e-06	****	T-test
Nt12	CK	SA6h	1.0766e-05	1	1.1e-05	****	T-test
Nt13	CK	SA1h	0.0125826	1	0.01258	*	T-test
Nt13	CK	SA3h	8.92494e-06	0.92	8.9e-06	****	T-test
Nt13	CK	SA6h	3.58842e-06	0.37	3.6e-06	****	T-test
Nt14	CK	SA1h	3.54332e-08	0.0038	3.5e-08	****	T-test
Nt14	CK	SA3h	1.86992e-08	0.002	1.9e-08	****	T-test
Nt14	CK	SA6h	0.000135274	1	0.00014	***	T-test
Nt15	CK	SA1h	0.00356696	1	0.00357	**	T-test
Nt15	CK	SA3h	8.11609e-06	0.84	8.1e-06	****	T-test
Nt15	CK	SA6h	0.00248195	1	0.00248	**	T-test
Nt2	CK	SA1h	1.89631e-05	1	1.9e-05	****	T-test
Nt2	CK	SA3h	1.61177e-07	0.017	1.6e-07	****	T-test
Nt2	CK	SA6h	0.000373689	1	0.00037	***	T-test
Nt3	CK	SA1h	0.196091	1	0.19609	ns	T-test
Nt3	CK	SA3h	0.00981144	1	0.00981	**	T-test
Nt3	CK	SA6h	0.000103078	1	0.0001	***	T-test
Nt4	CK	SA1h	5.23011e-05	1	5.2e-05	****	T-test
Nt4	CK	SA3h	1.02238e-06	0.11	1e-06	****	T-test
Nt4	CK	SA6h	0.000143995	1	0.00014	***	T-test
Nt5	CK	SA1h	0.0183964	1	0.0184	*	T-test
Nt5	CK	SA3h	0.00859188	1	0.00859	**	T-test
Nt5	CK	SA6h	0.00221995	1	0.00222	**	T-test
Nt6	CK	SA1h	4.17598e-07	0.044	4.2e-07	****	T-test
Nt6	CK	SA3h	0.0838923	1	0.08389	ns	T-test
Nt6	CK	SA6h	0.000410664	1	0.00041	***	T-test
Nt7	CK	SA1h	2.93597e-05	1	2.9e-05	****	T-test
Nt7	CK	SA3h	1.95721e-05	1	2e-05	****	T-test
Nt7	CK	SA6h	4.09001e-05	1	4.1e-05	****	T-test
Nt8	CK	SA1h	0.000210612	1	0.00021	***	T-test
Nt8	CK	SA3h	1.41885e-06	0.15	1.4e-06	****	T-test
Nt8	CK	SA6h	0.00419278	1	0.00419	**	T-test
Nt9	CK	SA1h	3.4725e-08	0.0037	3.5e-08	****	T-test
Nt9	CK	SA3h	0.00638859	1	0.00639	**	T-test
Nt9	CK	SA6h	0.000485286	1	0.00049	***	T-test
Nt7	CK	ABA	0.00704934	1	0.00705	**	T-test
Nt8	CK	ABA	0.753746	1	0.75375	ns	T-test
Nt9	CK	ABA	1.93321e-07	0.021	1.9e-07	****	T-test
Nt7	CK	ABA	0.000251847	1	0.00025	***	T-test
Nt8	CK	ABA	0.0121646	1	0.01216	*	T-test
Nt9	CK	ABA	0.00730594	1	0.00731	**	T-test
Nt7	CK	ABA	0.000158195	1	0.00016	***	T-test
Nt8	CK	ABA	0.0072327	1	0.00723	**	T-test
Nt9	CK	ABA	0.00672192	1	0.00672	**	T-test
Nt7	CK	dark	0.00378065	1	0.00378	**	T-test
Nt7	CK	dark	2.08146e-05	1	2.1e-05	****	T-test
Nt7	CK	dark	0.00150214	1	0.0015	**	T-test
Nt8	CK	dark	0.00756996	1	0.00757	**	T-test
Nt8	CK	dark	0.00747206	1	0.00747	**	T-test
Nt8	CK	dark	0.0094828	1	0.00948	**	T-test
Nt9	CK	dark	0.00615814	1	0.00616	**	T-test
Nt9	CK	dark	0.297378	1	0.29738	ns	T-test
Nt9	CK	dark	0.00988897	1	0.00989	**	T-test
